# Supplementary material for: Development and Validation of a Small for Gestational Age Screening Model at 21–24 Weeks Based on the Real-World Clinical Data
Source: J Clin Med. 2023 Apr 20;12(8):2993. doi: 10.3390/jcm12082993 (PMC10142638; doi:10.3390/jcm12082993)
Supplement: Supplementary file 1 [file jcm-12-02993-s001.zip]

Archive with 1 entries (1 files):
- jcm-2180198-supplementary.pdf
